# Supplementary material for: The Effectiveness of Protected Areas in Conserving Globally Threatened Western Tragopan Tragopan melanocephalus
Source: Animals (Basel). 2021 Mar 4;11(3):680. doi: 10.3390/ani11030680 (PMC7999559; doi:10.3390/ani11030680)
Supplement: Supplementary file 1 [file animals-11-00680-s001.zip]

Archive with 2 entries (2 files):
- animals-1035086-s1.pdf
- animals-1035086-s2.pdf
